# Supplementary material for: Trends in Clinico-Epidemiological Profile and Outcomes of Patients with HIV-Associated Cryptococcal Meningitis in Shanghai, China, 2013–2023
Source: Viruses. 2024 Aug 21;16(8):1333. doi: 10.3390/v16081333 (PMC11359124; doi:10.3390/v16081333)
Supplement: Supplementary file 1 [file viruses-16-01333-s001.zip]

Archive with 1 entries (1 files):
- viruses-3089431-supplementary.pdf
